# Supplementary material for: Allometry and Fighting Behaviour of a Dimorphic Stag Beetle Cyclommatus mniszechi (Coleoptera: Lucanidae)
Source: Insects. 2020 Jan 23;11(2):81. doi: 10.3390/insects11020081 (PMC7074643; doi:10.3390/insects11020081)
Supplement: Supplementary file 1 [file insects-11-00081-s001.zip]

Archive with 4 entries (4 files):
- Table S1 Allometry data.csv
- Table S2 Sequential analysis data major.csv
- Table S3 Sequential analysis data minor.csv
- Video S1 Fighting behavior sequence.mp4
