# Supplementary material for: Allometry and Fighting Behaviour of a Dimorphic Stag Beetle Cyclommatus mniszechi (Coleoptera: Lucanidae)
Source: Insects. 2020 Jan 23;11(2):81. doi: 10.3390/insects11020081 (PMC7074643; doi:10.3390/insects11020081)
Supplement: Supplementary file 1 [file insects-11-00081-s001.zip › Table S1 Allometry data.csv]

series number	ID	I_ML	I_HW	I_EL	ML	HW	EL	Morph	Mandible.Type	Source
1	C08	2.640128185	2.556451817	2.738256043	14.01500001	12.89	15.46	Major	Alpha	A
2	38_25	2.723267167	2.583242551	2.703372612	15.23	13.24000001	14.93000001	Major	Beta	B
3	D05	2.625754958	2.420368129	2.660259537	13.81499999	11.25	14.3	Minor	Alpha	A
4	D12	2.885080003	2.669309373	2.740840024	17.90499999	14.43	15.5	Major	Alpha	A
5	43_6	2.769458829	2.636196097	2.730463796	15.95	13.96	15.34	Major	Beta	B
6	D09	2.863913699	2.673458756	2.797890905	17.53	14.49	16.41	Major	Alpha	A
7	C03	2.718990141	2.607124283	2.72850621	15.165	13.56000001	15.31000001	Major	Alpha	A
8	C22	2.339399066	2.344686269	2.586259144	10.375	10.43	13.28	Minor	Beta	A
9	D02	2.822865876	2.618125494	2.724579503	16.82500001	13.71000001	15.25	Major	Alpha	A
10	Y2	2.891482252	2.711377991	2.794227897	18.02	15.05	16.34999999	Major	Alpha	B
11	B08	2.954910279	2.810606789	2.86105737	19.2	16.61999999	17.48	Major	Alpha	A
12	E2	2.932259851	2.79239135	2.829677689	18.77000001	16.32000001	16.94	Major	Alpha	A
13	Y1	2.72392355	2.554121719	2.722610352	15.24	12.86	15.21999999	Major	Alpha	W
14	43_5	2.66792241	2.538447417	2.691920819	14.41	12.66	14.76	Major	Beta	B
15	D03	2.848681331	2.67896462	2.76757618	17.265	14.57	15.91999999	Major	Alpha	A
16	ÂÎ8	2.039920784	2.173614712	2.496505786	7.690000004	8.790000003	12.14	Minor	Gamma	A
17	44_37	2.703707452	2.568788134	2.721295428	14.935	13.05	15.2	Major	Alpha	B
18	43_21	2.802754137	2.653241965	2.733717948	16.49000001	14.20000001	15.39	Major	Alpha	B
19	38_38	2.872434057	2.732417558	2.800933195	17.68	15.37000001	16.46	Major	Alpha	B
20	43_16	2.747270914	2.625392967	2.703372612	15.6	13.80999999	14.93000001	Major	Alpha	B
21	38_3	2.793310045	2.643333886	2.725235026	16.335	14.05999999	15.26	Major	Alpha	B
22	CC04	2.471905838	2.414126468	2.643333886	11.845	11.18	14.05999999	Minor	Beta	W
23	Y5	2.928256108	2.721295428	2.820187701	18.69499999	15.2	16.78	Major	Alpha	W
24	CC07	2.610804817	2.426571073	2.640484882	13.61	11.32	14.02000001	Minor	Beta	W
25	38_39	2.795755782	2.714032273	2.778819272	16.37500001	15.09	16.1	Major	Alpha	B
26	44_34	2.821081223	2.660958594	2.737609003	16.795	14.31000001	15.44999999	Major	Alpha	B
27	D21	2.65500098	2.553343811	2.716679528	14.225	12.85	15.13	Major	Alpha	A
28	38_24	2.691920819	2.620311287	2.725235026	14.76	13.74	15.26	Major	Alpha	B
29	44_46	2.79392204	2.68988623	2.78192005	16.345	14.72999999	16.15000001	Major	Alpha	B
30	43_43	2.843163675	2.662425023	2.771963527	17.17	14.331	15.99	Major	Alpha	B
31	44_35	2.722938814	2.612273246	2.757475084	15.22500001	13.63	15.75999999	Major	Alpha	B
32	43_14	2.80819715	2.648300197	2.747270914	16.58	14.13	15.6	Major	Beta	B
33	D11	2.712042222	2.553343811	2.68988623	15.05999999	12.85	14.72999999	Major	Alpha	A
34	43_25	2.821081223	2.70404218	2.736961545	16.795	14.94	15.44000001	Major	Alpha	B
35	D15	2.794533661	2.596000697	2.729811693	16.355	13.41	15.33	Major	Alpha	A
36	E1	2.868466923	2.656756907	2.802147524	17.61000001	14.25	16.47999999	Major	Alpha	A
37	43_12	2.565718293	2.479894108	2.652537491	13.01000001	11.94	14.19	Minor	Beta	B
38	¤T1	2.962692419	2.789322921	2.906354462	19.34999999	16.27	18.28999999	Major	Alpha	A
39	D17	2.762853993	2.589266665	2.729811693	15.845	13.32	15.33	Major	Alpha	A
40	¤T3	2.964241606	2.76757618	2.858766418	19.37999999	15.91999999	17.43999999	Major	Alpha	A
41	D08	2.800325477	2.579458967	2.688527535	16.45	13.19	14.71000001	Major	Alpha	A
42	¤T4	2.973486665	2.791165108	2.876385516	19.56000001	16.3	17.75	Major	Alpha	A
43	44_23	2.868466923	2.64900766	2.764430535	17.61000001	14.13999999	15.87000001	Major	Alpha	B
44	CC01	2.66792241	2.517696473	2.677590994	14.41	12.4	14.55000001	Major	Beta	W
45	Y3	2.848101957	2.645465326	2.754297452	17.25500001	14.09	15.71	Major	Alpha	W
46	D10	2.67896462	2.524928324	2.685804592	14.57	12.49	14.67	Major	Beta	B
47	ÂÎ2	2.33117255	2.283402274	2.593013391	10.29	9.810000004	13.37	Minor	Gamma	A
48	M01	2.658159431	2.475697711	2.661657162	14.26999999	11.89	14.32000001	Major	Beta	W
49	CC03	2.859626141	2.693951277	2.783775912	17.45500001	14.79	16.18000001	Major	Alpha	W
50	38_13	2.869034621	2.724579503	2.777576264	17.62000001	15.25	16.08	Major	Alpha	B
51	44_11	2.879198457	2.68716699	2.773213527	17.79999999	14.69	16.01	Major	Alpha	B
52	CC06	2.812109871	2.670002133	2.765689981	16.645	14.43999999	15.89000001	Major	Alpha	W
53	44_16	2.887311525	2.724579503	2.77570885	17.94500001	15.25	16.05000001	Major	Alpha	B
54	CC05	2.848391686	2.634044788	2.749192144	17.26000001	13.93	15.62999999	Major	Alpha	W
55	43_33	2.741807298	2.607124283	2.741484977	15.515	13.56000001	15.51	Major	Alpha	B
56	38_18	2.76977226	2.668616132	2.736313666	15.955	14.42	15.42999999	Major	Alpha	B
57	38_43	2.741484977	2.654649424	2.751748056	15.51	14.21999999	15.66999999	Major	Alpha	B
58	44_19	2.828791819	2.670694415	2.751748056	16.925	14.45000001	15.66999999	Major	Alpha	B
59	D23	2.701361213	2.613006652	2.768204124	14.9	13.63999999	15.93	Major	Alpha	A
60	38_7	2.785011242	2.63905733	2.726544784	16.2	14.00000001	15.28	Major	Alpha	B
61	44_3	2.941803932	2.747911735	2.825536897	18.95000001	15.61000001	16.87000001	Major	Alpha	B
62	43_18	2.86533881	2.717340248	2.78192005	17.55500001	15.14	16.15000001	Major	Alpha	B
63	GSWD1803	2.270578297	2.209372711	2.512035317	9.685000001	9.109999998	12.33	Minor	Gamma	W
64	YGWD1809	2.804874386	2.588515632	2.740840024	16.525	13.30999999	15.5	Major	Alpha	W
65	YGWD1802	1.961502244	2.037316615	2.441477092	7.110000001	7.669999997	11.49	Minor	Gamma	W
66	GSWD1801	2.908539062	2.736313666	2.783775912	18.33	15.42999999	16.18000001	Major	Alpha	W
67	YGWD1801	2.603059987	2.435366204	2.656756907	13.505	11.42	14.25	Minor	Beta	W
68	XD13	2.625392967	2.496505786	2.646883766	13.80999999	12.14	14.11	Minor	Beta	WL
69	XDWD1803	2.357073278	2.287471455	2.596000697	10.56	9.849999998	13.41	Minor	Beta	W
70	XD09	2.844909384	2.662355242	2.80578169	17.2	14.33	16.54000001	Major	Alpha	WL
71	YG1709	2.530915171	2.406945108	2.598979106	12.565	11.1	13.45	Minor	Beta	B
72	ZH11	2.582108978	2.48906466	2.670694415	13.225	12.05	14.45000001	Minor	Beta	A
73	YG1747	2.601577957	2.436241478	2.617395833	13.48500001	11.43	13.7	Minor	Beta	B
74	YG1704	2.672768387	2.499795262	2.64900766	14.48	12.18	14.13999999	Major	Beta	B
75	43_17	2.67896462	2.498151877	2.680336363	14.57	12.16000001	14.59000001	Major	Beta	B
76	YG1711	2.710048204	2.528125769	2.656054906	15.03	12.53	14.24	Major	Alpha	B
77	MZ05	2.845200039	2.685122696	2.804571768	17.205	14.65999999	16.52	Major	Alpha	A
78	ZH09	2.874129452	2.743417345	2.796671393	17.71	15.54	16.39	Major	Alpha	A
79	MZ02	2.909902017	2.750470917	2.810606789	18.355	15.65	16.61999999	Major	Alpha	A
80	ZH07	2.983659692	2.806386102	2.86105737	19.75999999	16.55	17.48	Major	Alpha	A
81	YG1718	2.58021683	2.404238747	2.615203651	13.20000001	11.07	13.67	Minor	Beta	B
82	ZH10	2.592265168	2.491551193	2.676903472	13.36	12.08000001	14.54	Minor	Beta	A
83	YG1735	2.637270019	2.459588842	2.605648267	13.975	11.7	13.53999999	Minor	Beta	B
84	ZH01	2.568788134	2.469793012	2.696652156	13.05	11.82	14.83	Minor	Beta	A
85	ZH06	2.130609828	2.172476408	2.528923535	8.419999998	8.780000003	12.54	Minor	Gamma	A
86	ZH03	2.952824773	2.735016649	2.80819715	19.16000001	15.40999999	16.58	Major	Alpha	A
87	MZ04	2.87356464	2.623218266	2.744060639	17.70000001	13.78000001	15.55000001	Major	Alpha	A
88	MZ10	2.835270051	2.689207113	2.797281335	17.035	14.72	16.4	Major	Alpha	A
89	SGYA06	2.750151377	2.612273246	2.719319793	15.645	13.63	15.16999999	Major	Beta	A
90	SGYA01	2.658859957	2.565718293	2.68988623	14.28	13.01000001	14.72999999	Major	Beta	A
91	YG1731	2.616300342	2.433613355	2.647592232	13.68499999	11.4	14.12	Minor	Beta	B
92	ZH13	2.366029266	2.338917022	2.611539301	10.655	10.37	13.62	Minor	Beta	A
93	«ü«n®c02	2.208274414	2.242835089	2.564179831	9.100000004	9.420000004	12.99	Minor	Gamma	B
94	XD10	2.825536897	2.642622396	2.753023567	16.87000001	14.05	15.69	Major	Alpha	WL
95	XD11	2.76000994	2.789937361	2.844327819	15.8	16.28000001	17.18999999	Major	Alpha	WL
96	SGYA99	2.660609127	2.613739522	2.69934576	14.30500001	13.65000001	14.86999999	Major	Beta	A
97	YGWD1811	2.896188143	2.664446564	2.741484977	18.105	14.36000001	15.51	Major	Alpha	W
98	YGWD1810	2.48740353	2.420368129	2.655352412	12.03	11.25	14.23	Minor	Beta	W
99	WLLN38	2.190535589	2.222459049	2.520112906	8.939999998	9.230000004	12.43000001	Minor	Gamma	B
100	ZHLN04	2.270578297	2.23644529	2.571084346	9.685000001	9.359999995	13.08	Minor	Gamma	B
101	WLLN35	2.423031246	2.347558459	2.598235335	11.28	10.46	13.44	Minor	Beta	B
102	WLHN24	2.448415541	2.423917378	2.676903472	11.57	11.29	14.54	Minor	Beta	B
103	WLLN32	2.477378383	2.379546134	2.626840146	11.91	10.8	13.83	Minor	Beta	B
104	WLHN10	2.507157259	2.416806237	2.634762405	12.27	11.21	13.94	Minor	Beta	B
105	WLHN04	2.611172126	2.472327868	2.640484882	13.615	11.85	14.02000001	Minor	Beta	B
106	WLHN17	2.670348334	2.547881449	2.696652156	14.445	12.78	14.83	Major	Beta	B
107	WLHN40	2.790244439	2.649714624	2.705379973	16.285	14.15	14.96000001	Major	Beta	B
108	WLLN07	2.148267733	2.172476408	2.492378665	8.570000003	8.780000003	12.09	Minor	Gamma	B
109	WLLN46	2.180417459	2.20386912	2.528923535	8.85	9.06	12.54	Minor	Gamma	B
110	WLHN50	2.234306252	2.242835089	2.585505848	9.339999998	9.420000004	13.27	Minor	Gamma	B
111	ZHLN11	2.277779974	2.274185618	2.588515632	9.754999999	9.719999995	13.30999999	Minor	Beta	B
112	WLLN29	2.369776343	2.375835555	2.587011873	10.695	10.76	13.29	Minor	Beta	B
113	WLLN03	2.38000899	2.316487998	2.577941516	10.805	10.14	13.17	Minor	Beta	B
114	WLHN35	2.548663616	2.454447442	2.635479508	12.79000001	11.64	13.95	Minor	Beta	B
115	WLLN52	2.558389427	2.450142657	2.644044871	12.91500001	11.59	14.07	Minor	Beta	B
116	WLHN37	2.726871955	2.607861474	2.683074215	15.28499999	13.57	14.63	Major	Beta	B
117	WLHN46	2.787785169	2.616665639	2.68716699	16.245	13.69	14.69	Major	Beta	B
118	WLHN16	2.79697641	2.629728234	2.715356776	16.395	13.87	15.11	Major	Beta	B
119	WLHN36	2.845200039	2.69934576	2.740840024	17.205	14.86999999	15.5	Major	Alpha	B
120	XDWD1806	2.253919921	2.243896097	2.528923535	9.525	9.430000003	12.54	Minor	Gamma	W
121	YGWD1806	2.770085592	2.582486978	2.697999865	15.96	13.23	14.85	Major	Beta	W
122	NHWD1801	2.068759693	2.125847914	2.520112906	7.914999997	8.379999996	12.43000001	Minor	Gamma	W
123	GSWD1807	2.907174247	2.710713319	2.791165108	18.30500001	15.04000001	16.3	Major	Alpha	W
124	XDWD1804	2.55916342	2.48823444	2.64900766	12.92499999	12.04	14.13999999	Minor	Beta	W
125	XDWD1802	2.634762405	2.480731278	2.672077541	13.94	11.95	14.47000001	Minor	Beta	W
126	XDWD1801	2.422144328	2.353278207	2.585505848	11.27	10.52	13.27	Minor	Beta	W
127	ZHWD03	2.884241898	2.672768387	2.748552144	17.89000001	14.48	15.61999999	Major	Alpha	W
128	SGYA02	2.497740608	2.4765384	2.633326655	12.155	11.9	13.92	Minor	Beta	A
129	SX1702	2.580595546	2.448415541	2.63977136	13.205	11.57	14.01	Minor	Beta	B
130	SGYA10	2.611906341	2.542389085	2.663052835	13.62500001	12.71	14.34	Minor	Beta	A
131	SGYA04	2.659210036	2.568788134	2.688527535	14.285	13.05	14.71000001	Major	Beta	A
132	SP01	2.681021529	2.499795262	2.759376828	14.6	12.18	15.79	Major	Beta	A
133	SGYA09	2.68716699	2.640484882	2.709382646	14.69	14.02000001	15.01999999	Major	Beta	A
134	MZ09	2.849549763	2.68988623	2.786861382	17.27999999	14.72999999	16.23000001	Major	Alpha	A
135	MZ06	2.908539062	2.753660712	2.812410216	18.33	15.69999999	16.64999999	Major	Alpha	A
136	MZ08	2.915877048	2.766947842	2.841998174	18.46499999	15.90999999	17.15000001	Major	Alpha	A
137	ZH05	3.000471028	2.786245049	2.853015971	20.095	16.22000001	17.33999999	Major	Alpha	A
138	YG1739	2.577561793	2.441477092	2.618854622	13.165	11.49	13.72	Minor	Beta	B
139	YG1748	2.583620123	2.415913778	2.620311287	13.245	11.2	13.74	Minor	Beta	B
140	ZH02	2.645820125	2.512846018	2.667228207	14.09500001	12.33999999	14.40000001	Major	Beta	A
141	ZH12	2.547490136	2.485739636	2.685804592	12.775	12.01	14.67	Minor	Beta	A
142	UN01	2.172476408	2.196112848	2.464703942	8.780000003	8.989999996	11.75999999	Minor	Gamma	A
143	MZ07	2.955430977	2.765689981	2.817203515	19.21	15.89000001	16.73	Major	Alpha	A
144	SP12	2.863057657	2.670002133	2.816007343	17.51500001	14.43999999	16.71000001	Major	Alpha	A
145	SGY05	2.834389123	2.714032273	2.791778417	17.02	15.09	16.31000001	Major	Beta	A
146	YG1707	2.754297452	2.584751985	2.716018371	15.71	13.26	15.12	Major	Alpha	B
147	SX1715	2.65500098	2.539236994	2.694627181	14.225	12.67	14.8	Major	Beta	B
148	YG1752	2.623218266	2.485739636	2.6651427	13.78000001	12.01	14.37	Minor	Beta	B
149	SGYÂÎ1026	2.39059597	2.284421122	2.60194867	10.92	9.819999996	13.49	Minor	Alpha	B
150	SX1711	2.219203484	2.228938553	2.542389085	9.199999999	9.290000002	12.71	Minor	Alpha	B
151	XD07	2.813610697	2.660259537	2.778819272	16.67	14.3	16.1	Major	Alpha	WL
152	XD08	2.772588722	2.622492313	2.706048198	16	13.77	14.96999999	Major	Alpha	WL
153	SGYÂÎ1035	2.650774133	2.527327366	2.673458756	14.165	12.52	14.49	Major	Beta	B
154	YGWD1807	2.886475288	2.685804592	2.78192005	17.93000001	14.67	16.15000001	Major	Alpha	W
155	XD16	2.500615943	2.431857429	2.645465326	12.18999999	11.38	14.09	Minor	Beta	WL
156	ZHLN13	2.210469804	2.232162629	2.576421759	9.119999999	9.320000003	13.15	Minor	Gamma	B
157	WLLN22	2.263844265	2.271094426	2.583242551	9.620000003	9.690000001	13.24000001	Minor	Gamma	B
158	WLLN10	2.406494556	2.323367632	2.569554124	11.095	10.21	13.06	Minor	Beta	B
159	ZHLN01	2.447983296	2.33408376	2.606386547	11.565	10.32	13.55	Minor	Beta	B
160	WLLN01	2.491965014	2.388762789	2.583997552	12.085	10.9	13.24999999	Minor	Beta	B
161	WLLN13	2.503073954	2.370243741	2.606386547	12.22	10.69999999	13.55	Minor	Beta	B
162	WLLN40	2.619218987	2.505525937	2.640484882	13.72499999	12.25	14.02000001	Minor	Beta	B
163	ZHHN15	2.635479508	2.509599262	2.676215478	13.95	12.3	14.53000001	Minor	Beta	B
164	WLHN27	2.795144908	2.597491011	2.707383312	16.365	13.43000001	14.99	Major	Beta	B
165	WLLN34	2.135940016	2.202764758	2.524928324	8.465000004	9.050000003	12.49	Minor	Gamma	B
166	WLLN48	2.155244505	2.204972264	2.556451817	8.629999999	9.069999999	12.89	Minor	Gamma	B
167	ZHLN05	2.22678338	2.191653532	2.550226116	9.270000004	8.949999997	12.81	Minor	Gamma	B
168	WLLN25	2.2782924	2.273156282	2.570319528	9.759999996	9.709999997	13.07	Minor	Gamma	B
169	WLLN33	2.349468679	2.272125886	2.570319528	10.48	9.700000005	13.07	Minor	Beta	B
170	ZHLN08	2.403786974	2.32238772	2.606386547	11.06500001	10.2	13.55	Minor	Beta	B
171	WLHN05	2.543961413	2.475697711	2.681021529	12.73000001	11.89	14.6	Minor	Beta	B
172	WLHN03	2.54905447	2.49732917	2.660259537	12.795	12.15	14.3	Minor	Beta	B
173	WLHN02	2.754297452	2.640484882	2.731115474	15.71	14.02000001	15.35	Major	Beta	B
174	ZHHN14	2.76222268	2.583997552	2.69597762	15.835	13.24999999	14.82	Major	Beta	B
175	ZHHN11	2.809101445	2.651127054	2.743417345	16.595	14.17	15.54	Major	Beta	B
176	WLHN44	2.85330428	2.689207113	2.751109691	17.34499999	14.72	15.66000001	Major	Alpha	B
177	GS1804	2.242835089	2.241772954	2.531313023	9.420000004	9.410000004	12.57000001	Minor	Gamma	B
178	YGASK1822	2.302084968	2.218115936	2.540814282	9.995	9.189999997	12.69	Minor	Beta	B
179	YGASK1821	2.255493485	2.190535589	2.484072969	9.539999996	8.939999998	11.99	Minor	Beta	B
180	YGASK1823	2.250765344	2.249184316	2.551786179	9.494999997	9.479999997	12.83	Minor	Beta	B
181	MZ1802	2.148267733	2.151762203	2.519308077	8.570000003	8.599999998	12.42000001	Minor	Gamma	B
182	MZ1815	2.324346585	2.24495598	2.515274186	10.22	9.439999999	12.36999999	Minor	Beta	B
183	YGASK1835	2.363209715	2.277267285	2.564179831	10.625	9.75	12.99	Minor	Beta	B
184	MZ1803	2.32971376	2.261763098	2.536074936	10.275	9.599999995	12.63	Minor	Beta	B
185	SGY1822	2.073171929	2.174751721	2.501435952	7.950000003	8.799999996	12.2	Minor	Gamma	B
186	SGY1808	2.299580584	2.315501318	2.577181926	9.97	10.13	13.16	Minor	Beta	B
187	MZ1801	2.237513096	2.186051277	2.50389195	9.369999998	8.900000002	12.23	Minor	Beta	B
188	MZ1806	2.604909442	2.457021446	2.633326655	13.53	11.67	13.92	Minor	Beta	B
189	SGY1819	2.242304162	2.227861547	2.543175558	9.414999999	9.280000002	12.72	Minor	Gamma	B
190	MZ1808	2.528923535	2.378619779	2.511223958	12.54	10.79	12.32	Minor	Beta	B
191	YGASK1817	2.282382386	2.228938553	2.526528324	9.800000003	9.290000002	12.50999999	Minor	Beta	B
192	XDSSF1809	1.921324674	2.00148	2.456164181	6.830000003	7.399999998	11.66	Minor	Gamma	B
193	SGY1810	2.410990967	2.396075436	2.611539301	11.145	10.98	13.62	Minor	Beta	B
194	XDSSF1803	1.901360979	2.020222182	2.435366204	6.694999999	7.54	11.42	Minor	Gamma	B
195	SGY1821	1.860974538	2.016235466	2.440606391	6.429999998	7.510000002	11.48	Minor	Gamma	B
196	YGASK1815	2.135349174	2.17588744	2.541601993	8.460000003	8.81	12.69999999	Minor	Gamma	B
197	YGASK1828	2.193885676	2.22678338	2.558002205	8.969999999	9.270000004	12.91	Minor	Gamma	B
198	YGASK1806	2.285947452	2.197224577	2.558002205	9.835000002	8.999999997	12.91	Minor	Beta	B
199	YGASK1827	2.256017457	2.267993648	2.532902848	9.544999998	9.659999998	12.59	Minor	Beta	B
200	YGASK1809	2.112029731	2.151762203	2.48823444	8.264999998	8.599999998	12.04	Minor	Gamma	B
201	MZ1814	2.23911267	2.188295947	2.50389195	9.385	8.920000004	12.23	Minor	Beta	B
202	SGY1813	2.370243741	2.336019869	2.59450816	10.69999999	10.34	13.39	Minor	Beta	B
203	SGY1803	2.015569465	2.131796772	2.512846018	7.504999999	8.43	12.33999999	Minor	Beta	B
204	MZ1805	2.599350784	2.423031246	2.626840146	13.455	11.28	13.83	Minor	Gamma	B
205	SGY1817	2.225704049	2.238579763	2.549445171	9.260000003	9.38	12.8	Minor	Gamma	B
206	GS1801(w)51	1.573810735	1.790091412	2.311544834	4.825000001	5.989999999	10.09	Minor	Gamma	B
207	GS18012(w)52	1.824549292	1.87946505	2.386926241	6.2	6.550000002	10.88	Minor	Gamma	B
208	SZ1802	1.806648082	2.029463172	2.471483629	6.090000002	7.610000001	11.83999999	Minor	Gamma	B
209	SGY1802	2.154085085	2.165619238	2.516889696	8.620000003	8.720000001	12.39	Minor	Gamma	B
210	GS1802	2.4176979	2.362739016	2.588515632	11.22	10.62	13.30999999	Minor	Beta	B
211	SGY1807	2.215391881	2.241772954	2.575661013	9.164999997	9.410000004	13.14	Minor	Gamma	B
212	XDSSF1811	1.820508883	1.927164106	2.415020522	6.175000003	6.869999998	11.19	Minor	Gamma	B
213	XDSSF1823	2.084429083	2.135349174	2.498973907	8.039999998	8.460000003	12.17	Minor	Gamma	B
214	GS1801	2.375835555	2.354228326	2.607124283	10.76	10.53	13.56000001	Minor	Beta	B
215	YGASK1813	2.126444395	2.181546765	2.514465452	8.384999998	8.860000003	12.36	Minor	Gamma	B
216	SGY1828	1.74745921	1.93441577	2.378619779	5.739999998	6.920000003	10.79	Minor	Gamma	B
217	SGY1809	2.189416395	2.196112848	2.521720623	8.930000001	8.989999996	12.45	Minor	Gamma	B
218	SGY1806	1.993338843	2.085672091	2.444084655	7.340000003	8.049999997	11.52	Minor	Gamma	B
219	XDSSF1835	2.080690761	2.162172939	2.533696814	8.009999999	8.689999998	12.6	Minor	Gamma	B
220	GS1806	2.180417459	2.198335072	2.533696814	8.85	9.010000003	12.6	Minor	Gamma	B
221	XDSSF1852	2.457877977	2.407845604	2.593761055	11.68	11.11	13.38	Minor	Beta	B
222	XDSSF1851	2.251291799	2.257587727	2.516082267	9.500000004	9.559999999	12.38	Minor	Beta	B
223	YGASK1851	2.136530509	2.16676537	2.48823444	8.470000003	8.730000001	12.04	Minor	Gamma	B
224	YGASK1852	1.725441588	1.894616855	2.344686269	5.614999999	6.650000002	10.43	Minor	Gamma	B
225	YGASK1853	2.081314786	2.124653885	2.451866796	8.015	8.370000004	11.61	Minor	Gamma	B
226	YGASK4855	2.185489321	2.20386912	2.536074936	8.894999999	9.06	12.63	Minor	Gamma	B
227	YGASK1857	1.832581464	1.903598951	2.413231613	6.250000002	6.71	11.17	Minor	Gamma	B
228	YGASK1858	2.037316615	2.117459609	2.501435952	7.669999997	8.310000001	12.2	Minor	Gamma	B
229	SZ1853	2.073800662	2.107786015	2.485739636	7.955000002	8.230000003	12.01	Minor	Gamma	B
230	XDSSF1818	2.028805926	2.086913557	2.4765384	7.605000002	8.060000004	11.9	Minor	Gamma	B
231	XDSSF1831	1.999450916	2.066862759	2.507971923	7.385	7.899999996	12.28	Minor	Gamma	B
232	SGY1814	1.971299383	2.112634509	2.509599262	7.18	8.27	12.3	Minor	Gamma	B
