# Supplementary material for: Allometry and Fighting Behaviour of a Dimorphic Stag Beetle Cyclommatus mniszechi (Coleoptera: Lucanidae)
Source: Insects. 2020 Jan 23;11(2):81. doi: 10.3390/insects11020081 (PMC7074643; doi:10.3390/insects11020081)
Supplement: Supplementary file 1 [file insects-11-00081-s001.zip › Table S2 Sequential analysis data major.csv]

behaviour 1	behaviour 2	contest number	contest date
Start	touch opponent	10
touch opponent	defensive posture	10
defensive posture	body raising	10
body raising	tussle	10
tussle	retreat	10
Start	touch opponent	11
touch opponent	defensive posture	11
defensive posture	body raising	11
body raising	attack	11
attack	attack	11
attack	tussle	11
tussle	clamp1	11
clamp1	retreat	11
Start	touch opponent	67
touch opponent	defensive posture	67
defensive posture	retreat	67
Start	touch opponent	68
touch opponent	defensive posture	68
defensive posture	attack	68
attack	retreat	68
Start	touch opponent	13
touch opponent	defensive posture	13
defensive posture	attack	13
attack	attack	13
attack	defensive posture	13
defensive posture	retreat	13
Start	touch opponent	35
touch opponent	defensive posture	35
defensive posture	attack	35
attack	retreat	35
Start	touch opponent	69
touch opponent	defensive posture	69
defensive posture	body raising	69
body raising	push	69
push	attack	69
attack	push	69
push	attack	69
attack	push	69
push	attack	69
attack	clamp2	69
clamp2	retreat	69
Start	touch opponent	1
touch opponent	defensive posture	1
defensive posture	push	1
push	attack	1
attack	body raising	1
body raising	tussle	1
tussle	tussle	1
tussle	tussle	1
tussle	tussle	1
tussle	tussle	1
tussle	tussle	1
tussle	clamp1	1
clamp1	retreat	1
Start	touch opponent	3
touch opponent	defensive posture	3
defensive posture	attack	3
attack	defensive posture	3
defensive posture	attack	3
attack	attack	3
attack	attack	3
attack	attack	3
attack	attack	3
attack	retreat	3
Start	touch opponent	4
touch opponent	defensive posture	4
defensive posture	clamp2	4
clamp2	attack	4
attack	attack	4
attack	attack	4
attack	attack	4
attack	attack	4
attack	tussle	4
tussle	retreat	4
Start	touch opponent	6
touch opponent	defensive posture	6
defensive posture	body raising	6
body raising	tussle	6
tussle	tussle	6
tussle	clamp1	6
clamp1	retreat	6
Start	touch opponent	30
touch opponent	defensive posture	30
defensive posture	body raising	30
body raising	tussle	30
tussle	tussle	30
tussle	clamp1	30
clamp1	retreat	30
Start	touch opponent	37
touch opponent	defensive posture	37
defensive posture	body raising	37
body raising	tussle	37
tussle	defensive posture	37
defensive posture	clamp1	37
clamp1	retreat	37
Start	touch opponent	43
touch opponent	defensive posture	43
defensive posture	attack	43
attack	attack	43
attack	attack	43
attack	clamp2	43
clamp2	retreat	43
Start	touch opponent	2
touch opponent	defensive posture	2
defensive posture	push	2
push	defensive posture	2
defensive posture	retreat	2
Start	touch opponent	70
touch opponent	defensive posture	70
defensive posture	retreat	70
Start	touch opponent	71
touch opponent	defensive posture	71
defensive posture	body raising	71
body raising	attack	71
attack	clamp1	71
clamp1	retreat	71
Start	touch opponent	5
touch opponent	defensive posture	5
defensive posture	push	5
push	defensive posture	5
defensive posture	push	5
push	retreat	5
Start	touch opponent	7
touch opponent	defensive posture	7
defensive posture	attack	7
attack	push	7
push	retreat	7
Start	touch opponent	8
touch opponent	defensive posture	8
defensive posture	attack	8
attack	attack	8
attack	retreat	8
Start	touch opponent	31
touch opponent	defensive posture	31
defensive posture	clamp2	31
clamp2	clamp2	31
clamp2	retreat	31
Start	touch opponent	32
touch opponent	defensive posture	32
defensive posture	push	32
push	retreat	32
Start	touch opponent	12
touch opponent	defensive posture	12
defensive posture	body raising	12
body raising	defensive posture	12
defensive posture	push	12
push	push	12
push	attack	12
attack	attack	12
attack	retreat	12
Start	touch opponent	71
touch opponent	defensive posture	71
defensive posture	body raising	71
body raising	attack	71
attack	clamp1	71
clamp1	retreat	71
