# Supplementary material for: Allometry and Fighting Behaviour of a Dimorphic Stag Beetle Cyclommatus mniszechi (Coleoptera: Lucanidae)
Source: Insects. 2020 Jan 23;11(2):81. doi: 10.3390/insects11020081 (PMC7074643; doi:10.3390/insects11020081)
Supplement: Supplementary file 1 [file insects-11-00081-s001.zip › Table S3 Sequential analysis data minor.csv]

behaviour 1	behaviour 2	contest number	contest date
Start	touch opponent	21
touch opponent	defensive posture	21
defensive posture	attack	21
attack	defensive posture	21
defensive posture	retreat	21
Start	touch opponent	20
touch opponent	defensive posture	20
defensive posture	body raising	20
body raising	attack	20
attack	attack	20
attack	tussle	20
tussle	push	20
push	retreat	20
Start	touch opponent	52
touch opponent	defensive posture	52
defensive posture	push	52
push	defensive posture	52
defensive posture	push	52
push	retreat	52
Start	touch opponent	55
touch opponent	defensive posture	55
defensive posture	push	55
push	push	55
push	push	55
push	retreat	55
Start	touch opponent	59
touch opponent	defensive posture	59
defensive posture	push	59
push	push	59
push	push	59
push	retreat	59
Start	touch opponent	60
touch opponent	defensive posture	60
defensive posture	push	60
push	body raising	60
body raising	push	60
push	defensive posture	60
defensive posture	retreat	60
Start	touch opponent	61
touch opponent	defensive posture	61
defensive posture	attack	61
attack	tussle	61
tussle	clamp1	61
clamp1	clamp1	61
clamp1	push	61
push	push	61
push	attack	61
attack	attack	61
attack	attack	61
attack	push	61
push	attack	61
attack	attack	61
attack	clamp1	61
clamp1	retreat	61
Start	touch opponent	62
touch opponent	defensive posture	62
defensive posture	push	62
push	defensive posture	62
defensive posture	attack	62
attack	attack	62
attack	retreat	62
Start	touch opponent	65
touch opponent	defensive posture	65
defensive posture	push	65
push	push	65
push	clamp2	65
clamp2	defensive posture	65
defensive posture	tussle	65
tussle	clamp2	65
clamp2	clamp2	65
clamp2	tussle	65
tussle	clamp1	65
clamp1	retreat	65
Start	touch opponent	16
touch opponent	defensive posture	16
defensive posture	body raising	16
body raising	attack	16
attack	push	16
push	attack	16
attack	retreat	16
Start	touch opponent	18
touch opponent	defensive posture	18
defensive posture	attack	18
attack	body raising	18
body raising	tussle	18
tussle	defensive posture	18
defensive posture	clamp1	18
clamp1	retreat	18
Start	touch opponent	19
touch opponent	defensive posture	19
defensive posture	push	19
push	push	19
push	attack	19
attack	push	19
push	attack	19
attack	attack	19
attack	retreat	19
Start	touch opponent	23
touch opponent	defensive posture	23
defensive posture	attack	23
attack	attack	23
attack	attack	23
attack	attack	23
attack	retreat	23
Start	touch opponent	28
touch opponent	defensive posture	28
defensive posture	body raising	28
body raising	push	28
push	attack	28
attack	clamp2	28
clamp2	retreat	28
Start	touch opponent	33
touch opponent	defensive posture	33
defensive posture	body raising	33
body raising	attack	33
attack	attack	33
attack	clamp1	33
clamp1	push	33
push	push	33
push	retreat	33
Start	touch opponent	34
touch opponent	defensive posture	34
defensive posture	body raising	34
body raising	attack	34
attack	tussle	34
tussle	defensive posture	34
defensive posture	clamp1	34
clamp1	clamp1	34
clamp1	clamp1	34
clamp1	retreat	34
Start	touch opponent	36
touch opponent	defensive posture	36
defensive posture	body raising	36
body raising	defensive posture	36
defensive posture	push	36
push	attack	36
attack	push	36
push	push	36
push	push	36
push	attack	36
attack	attack	36
attack	attack	36
attack	tussle	36
tussle	clamp1	36
clamp1	retreat	36
Start	touch opponent	38
touch opponent	defensive posture	38
defensive posture	push	38
push	attack	38
attack	attack	38
attack	tussle	38
tussle	attack	38
attack	clamp1	38
clamp1	retreat	38
Start	touch opponent	39
touch opponent	defensive posture	39
defensive posture	body raising	39
body raising	attack	39
attack	defensive posture	39
defensive posture	clamp1	39
clamp1	push	39
push	retreat	39
Start	touch opponent	50
touch opponent	defensive posture	50
defensive posture	push	50
push	retreat	50
Start	touch opponent	51
touch opponent	defensive posture	51
defensive posture	push	51
push	defensive posture	51
defensive posture	retreat	51
Start	touch opponent	53
touch opponent	defensive posture	53
defensive posture	push	53
push	attack	53
attack	attack	53
attack	push	53
push	attack	53
attack	attack	53
attack	push	53
push	attack	53
attack	retreat	53
Start	touch opponent	56
touch opponent	defensive posture	56
defensive posture	attack	56
attack	push	56
push	retreat	56
Start	touch opponent	57
touch opponent	defensive posture	57
defensive posture	push	57
push	defensive posture	57
defensive posture	retreat	57
Start	touch opponent	58
touch opponent	defensive posture	58
defensive posture	attack	58
attack	retreat	58
Start	touch opponent	63
touch opponent	defensive posture	63
defensive posture	retreat	63
Start	touch opponent	64
touch opponent	defensive posture	64
defensive posture	push	64
push	retreat	64
Start	touch opponent	15
touch opponent	defensive posture	15
defensive posture	retreat	15
Start	touch opponent	26
touch opponent	defensive posture	26
defensive posture	attack	26
attack	defensive posture	26
defensive posture	retreat	26
Start	touch opponent	27
touch opponent	defensive posture	27
defensive posture	push	27
push	body raising	27
body raising	attack	27
attack	retreat	27
Start	touch opponent	46
touch opponent	defensive posture	46
defensive posture	body raising	46
body raising	attack	46
attack	retreat	46
